# Supplementary material for: SECOM: A Novel Hash Seed and Community Detection Based-Approach for Genome-Scale Protein Domain Identification
Source: PLoS One. 2012 Jun 28;7(6):e39475. doi: 10.1371/journal.pone.0039475 (PMC3386278; doi:10.1371/journal.pone.0039475)
Supplement: Table S2 — An example of a putative novel domain cluster. Of these 19 segments, 16 have a P-loop containing nucleotide triphosphate hydrolases domain (PF05729). The first column lists protein ID of the best hit for A. queenslandica. The second column lists the positions of the segments identified by SECOM on the protein sequences. The third column lists the distance of the SECOM predicted domains to the PF05729 domains. In the fourth column is the description of the top five BLAST hits that are not A. queenslandica proteins. (TEX) [file pone.0039475.s014.tex]

\documentclass[12pt]{article}
\usepackage{cases}
\usepackage{booktabs}
\usepackage{color}
\usepackage{threeparttable}
\usepackage{placeins}
\usepackage{float}

\usepackage{graphicx}
\usepackage{tabularx}

\usepackage{array}

\newcommand{\PreserveBackslash}[1]{\let\temp=\\#1\let\\=\temp}
\newcolumntype{C}[1]{>{\PreserveBackslash\centering}p{#1}}
\newcolumntype{R}[1]{>{\PreserveBackslash\raggedleft}p{#1}}
\newcolumntype{L}[1]{>{\PreserveBackslash\raggedright}p{#1}}

\topmargin 0.0cm
\oddsidemargin 0.5cm
\evensidemargin 0.5cm
\textwidth 16cm
\textheight 21cm
\begin{document}


 \begin{flushleft} Table S2: An example of a putative novel domain cluster. Of these 19 segments, 16 have a P-loop containing nucleotide triphosphate hydrolases domain (PF05729). The first column lists protein ID of the best hit for \emph{A. queenslandica}. The second column lists the positions of the segments identified by SECOM on the protein sequences. The third column lists the distance of the SECOM predicted domains to the PF05729 domains. In the fourth column is the description of the top five BLAST hits that are not \emph{A. queenslandica} proteins. \\
 \end{flushleft}

\begin{table*}[htb]
%\scriptsize
 
 \centering
    \begin{threeparttable}
    \scriptsize
 \begin{tabular}{cccL{10cm}l}
  \toprule
  Protein ID & Position  & Distance &  Description of top BLAST hits    \\
  \midrule																																																																																																											 XP\_003383551  & 59-127  &185          & PREDICTED: NACHT, LRR and PYD domains-containing protein 10 [Cricetulus griseus] (or [Rattus norvegicus] or [Mus musculus]) \\
  XP\_003388278  & 15-83   &138          & PREDICTED: NACHT, LRR and PYD domains-containing protein 3-like [Cavia porcellus] (or [Loxodonta africana])\\
  XP\_003383551  & 69-128  &132            & PREDICTED: NACHT, LRR and PYD domains-containing protein 10 [Cricetulus griseus] (or [Rattus norvegicus] or [Loxodonta africana])\\
  XP\_003383551  & 0-44      &166          & PREDICTED: NACHT, LRR and PYD domains-containing protein 3-like [Cavia porcellus] (or [Loxodonta africana]); PREDICTED: nucleotide-binding oligomerization domain containing 2-like [Saccoglossus kowalevskii] \\
  XP\_003388278  & 286-345   &162          & PREDICTED: NACHT, LRR and PYD domains-containing protein 10 [Cricetulus griseus] (or [Rattus norvegicus])\\
  XP\_003383551  & 217-276   &167          & PREDICTED: NACHT, LRR and PYD domains-containing protein 3-like [Cavia porcellus] (or [Loxodonta africana])\\
  XP\_003383551  & 264-323   &138          & PREDICTED: NACHT, LRR and PYD domains-containing protein 3-like [Cavia porcellus] (or [Loxodonta africana])\\
  XP\_003383551  & 18-86     &138          & PREDICTED: NACHT, LRR and PYD domains-containing protein 3-like [Cavia porcellus] (or [Mus musculus] or [Canis lupus familiaris])\\
  XP\_003383597  & 1133-1192 & -            & Nucleoside phosphorylase-like protein [Shewanella sediminis HAW-EB3] (or [Chlorobium limicola DSM 245])\\
  XP\_003383551  & 1346-1405 &165          & PREDICTED: NACHT, LRR and PYD domains-containing protein 3-like [Cavia porcellus] (or [Loxodonta africana] or [Nomascus leucogenys])\\
  XP\_003383551  & 274-333   &150          & PREDICTED: NACHT, LRR and PYD domains-containing protein 3-like [Cavia porcellus] (or [Cricetulus griseus])\\
  XP\_003390584  & 15-62     & -            & Pfs, NACHT and Ankyrin domain protein (fragment) [NC10 bacterium 'Dutch sediment']\\
  XP\_003383551  & 134-202   &166          & PREDICTED: NACHT, LRR and PYD domains-containing protein 3-like [Cavia porcellus] (or [Mus musculus])\\
  XP\_003383551  & 122-190   &138          & PREDICTED: NACHT, LRR and PYD domains-containing protein 10 [Cricetulus griseus] (or [Canis lupus familiaris] or [Rattus norvegicus])\\
  XP\_003383551  & 15-74     &167          & PREDICTED: nucleotide-binding oligomerization domain containing 2-like [Saccoglossus kowalevskii] \\
  XP\_003383551  & 265-333   &138          & PREDICTED: nucleotide-binding oligomerization domain containing 2-like [Saccoglossus kowalevskii] \\
  XP\_003388278  & 117-176   & -            & Nucleoside phosphorylase-like protein [Shewanella sediminis HAW-EB3] (or [Chlorobium limicola DSM 245]) \\
  XP\_003383551  & 151-210   &122          & PREDICTED: nucleotide-binding oligomerization domain containing 2-like [Saccoglossus kowalevskii]\\
  XP\_003383551  & 260-307   &148          & PREDICTED: NACHT, LRR and PYD domains-containing protein 3-like [Cavia porcellus] (or [Danio rerio] or [Nomascus leucogenys])\\
  \bottomrule
 \end{tabular}
       \end{threeparttable}
 \label{AnotatedOneFamily}
\end{table*}


\end{document} 
